# Supplementary material for: Diet Quality in a Weight Gain Prevention Trial of Reproductive Aged Women: A Secondary Analysis of a Cluster Randomized Controlled Trial
Source: Nutrients. 2018 Dec 27;11(1):49. doi: 10.3390/nu11010049 (PMC6357112; doi:10.3390/nu11010049)
Supplement: Supplementary file 1 [file nutrients-11-00049-s001.zip]

Archive with 3 entries (2 files):
- nutrients-382355-SI/
- nutrients-382355-SI/CONSORT Extension for Cluster Trials 2012 Checklist.pdf
- nutrients-382355-SI/ruralbase_12n220v2.dta
